# Supplementary material for: Visualize neuronal membrane cholesterol with split-fluorescent protein tagged YDQA sensor
Source: J Lipid Res. 2025 Mar 19;66(5):100781. doi: 10.1016/j.jlr.2025.100781 (PMC12147230; doi:10.1016/j.jlr.2025.100781)
Supplement: Plasmid information.xlsx [file mmc14.xlsx]

## Sheet: Sheet1
Code	Name in the paper	cDNA	Promoter	Cloning strategy	Figures	Note
pDW129	D4H-mCherry	D4H-mCherry	cmv	D4H was directly synthesized, mCherry and the promoter were added using Gibson Assembly. View the “History” module of the map file generated by the SnapGene software to see a detailed cloning record.	Fig 1B, 1C, 1D and 1G.
pDW275	Split-sfCherry-D4H	MyrPalm-sfCherry3c1-10-2A-sfCherry211x3-D4H	cmv	Split-sfCherry-D4H was directly synthesized, and the promoter was added using Gibson Assembly. View the “History” module of the map file generated by the SnapGene software to see a detailed cloning record.	Fig 1B, 1C, 1D 1E, 1F and 1G.
pDW276	YDQA-mCherry	YDQA-mCherry	cmv	D4H was directly synthesized, mCherry and the promoter were added using Gibson Assembly. View the “History” module of the map file generated by the SnapGene software to see a detailed cloning record.	Fig 1B, 1C, 1D and 1G.
pDW274	Split-sfCherry-YDQA	MyrPalm-sfCherry3c1-10-2A-sfCherry211x3-YDQA	cmv	D4H on pDW275 was replaced with YDQA using Gibson Assembly. View the “History” module of the map file generated by the SnapGene software to see a detailed cloning record.	Fig 1B, 1C, 1D 1E, 1F, 1G, 1H, 1I, 2A and 2C
pDW313	Split-sfCherry	MyrPalm-sfCherry3c1-10-2A-sfCherry211x3	cmv	YDQA on pDW274 was removed by PCR-based mutagenesis. View the “History” module of the map file generated by the SnapGene software to see a detailed cloning record.
pDW312	Split-sfCherry-YDQAmut	MyrPalm-sfCherry3c1-10-2A-sfCherry211x3-YDQAmu	cmv	YDQA (T490G and L491G) was generated by PCR-based mutagenesis. View the “History” module of the map file generated by the SnapGene software to see a detailed cloning record.
pDW160		MyrPalm-wrmScarlet1-10	snt-1	wrmScarlet1-10 was directly synthesized, and the promoter was added using Gibson Assembly. View the “History” module of the map file generated by the SnapGene software to see a detailed cloning record.	Fig 3A, 3B, 3C and 3F
pDW151	Split-wrmScarlet-YDQA	wrmScarlet11x3-YDQA	rgef-1	wrmScarlet11x3-YDQA was directly synthesized, and the promoter was added using Gateway LR Cloning. View the “History” module of the map file generated by the SnapGene software to see a detailed cloning record.	Fig 3A, 3B, 3C and 3F	pDW160 and pDW151 were used together to form Split-wrmScarlet-YDQA
pDW175	Split-wrmScarlet	wrmScarlet11x3	rgef-1	YDQA was removed by PCR-based mutagenesis. View the “History” module of the map file generated by the SnapGene software to see a detailed cloning record.	Fig 3A, 3B, 3C and 3F	pDW175 and pDW151 were used together to form Split-wrmScarlet
pDW170	GFP	GFP	rab-3	Gateway LR Cloning. View the “History” module of the map file generated by the SnapGene software to see a detailed cloning record.	Fig 3A, 3B, 3C and 3F
pDW169	DHCR7	DHCR7	rgef-1	DHCR7 was directly synthesized, and the promoter was added using Gateway LR Cloning. View the “History” module of the map file generated by the SnapGene software to see a detailed cloning record.	Fig 3F
pDW315	sfPMcho	MyrPalm-sfCherry3c1-10-2A-sfCherry211x3-YDQA	hSyn	Split-sfCherry-YDQA was subcloned to AAV backbone using Gibson Assembly. View the “History” module of the map file generated by the SnapGene software to see a detailed cloning record.
#98882	LAMP1-mNeonGreen	LAMP1-mNeonGreen	cmv		Fig 1H	obtained from Addgene
#27704	Cav1-EGFP	LAMP1-mNeonGreen	cmv		Fig 1I	obtained from Addgene
#98822	LCK-mTurquoise2	LCK-mTurquoise2	cmv		Fig 2C	obtained from Addgene
#137804	ER-mNeonGreen	ER-mNeonGreen	cmv		Fig 2C	obtained from Addgene
#86713	GFP	GFP	myo-3		Fig 3F	obtained from Addgene
