# Supplementary material for: Visualize neuronal membrane cholesterol with split-fluorescent protein tagged YDQA sensor
Source: J Lipid Res. 2025 Mar 19;66(5):100781. doi: 10.1016/j.jlr.2025.100781 (PMC12147230; doi:10.1016/j.jlr.2025.100781)
Supplement: 1-Prgef1-F.seq [file mmc21.zip › jlr_100781_1-Prgef1-F_mmc21.seq]

>1-Prgef1-F_F09
GAAATTTCCGTTAATTTTAGACCATTACCAACGTTCTTTCTAGATCTTGAGACAATCTTCCTTCTGCAGAATCAAGGGCGAATTCCAGCACACTGGCGGCCGTTACTAGAGGATCCCCGGGATTGGCCAAAGGACCCAAAGGTATGTTTCGAATGATACTAACATAACATAGAACATTTTCAGGAGGACCCTTGGCTAGCGTCGACGGTACATCACAAGTTTGTACAAAAAAGCAGGCTCCGAATTCGCCCTTATGGCTGCCAAGTCCCAACCAAACATTCCAAAGGCCAAGGATCTCGATGGAGTCACCAACGACCGTACCGCCTCTCAAGGACAATGGGGACGTGCCTGGGAGGTCGACTGGTTCTCCCTCGCCTCCGTCATCTTCCTCCTCCTCTTCGCCCCATTCATCGTCTACTACTTCATCATGGCTTGCGACCAATACTCCTGCGCCCTCACCGGACCAGTCGTCGACATCGTCACCGGACACGCTCGTCTCTCCGACATCTGGGCCAAGACTCCACCAATCACCCGTAAGGCCGCCCAACTCTACACCCTCTGGGTCACCTTCCAAGTCCTTCTCTACACCTCCCTCCCAGACTTCTGCCATAAGTTCCTCCCAGGATACGTCGGAGGAATCCAAGAGGGAGCCGTCACCCCAGCCGGAGTTGTCAACAAGTACCAGATCAACGGACTCCAAGCCTGGCTCCTCACCCACCTCCTCTGGTTCGCCAACGCCCACCTCCTCTCCTGGTTCTCCCCAACCATCATCTTCGACAACTGGATCCCACTCCTCTGGTGCGCCAACATCCTTGGATACGCCGTCTCCACCTTCGCCATGGTCAAGGGATACTTCTTCCCAACCTCCGCCCGTGACTGCAAGTTCACCGGAAATTTCTTCTACAACTACATGATGGGAATCGAGTTCAACCCACGTATCGGAAAGTGGTTCGACTTCAAGCTCTTCTTCAATGGACGCCCAGGAATCGTCGCCTGGACCCTCATCAACCTCTCCTTCGCCGCCAAGCAACG
