# Supplementary material for: Visualize neuronal membrane cholesterol with split-fluorescent protein tagged YDQA sensor
Source: J Lipid Res. 2025 Mar 19;66(5):100781. doi: 10.1016/j.jlr.2025.100781 (PMC12147230; doi:10.1016/j.jlr.2025.100781)
Supplement: Pdw275-f.ab1 [file mmc32.zip]

Archive with 1 entries (1 files):
- jlr_100781_pdw275-f_mmc31.ab1
